# Supplementary material for: Dragonflies community assembly in artificial habitats: Glimpses from field and manipulative experiments
Source: PLoS One. 2019 Jun 21;14(6):e0214127. doi: 10.1371/journal.pone.0214127 (PMC6588213; doi:10.1371/journal.pone.0214127)
Supplement: S1 File — The S1 File contains three sheets: 1) the presence/absence matrix for all Odonata (Zygoptera and Anisoptera) species in the drinking troughs; 2) two matrices for the two guilds (sprawlers and burrowers) with species abundance data in every site; 3) GPS coordinates of drinking troughs sampled. (XLSX) [file pone.0214127.s001.xlsx]

## Sheet: Presence Absence Matrix
Species	FSC	FNo	FEj	F35	F32	F34	F33	F14	F11	F04	FBo	FGi	FFo	F17	FPu	F16	F30	F27	F31	FGb	FUA	FPz	FFA	FTc	FPi	FTo	FRaT	FHe
Anax imperator	0	0	0	0	0	0	0	0	0	1	0	0	0	0	0	0	0	0	0	0	1	0	1	0	0	0	0	0
Libellula depressa	1	1	1	1	1	1	1	0	1	1	1	1	1	1	1	0	1	1	1	1	1	1	1	0	0	0	0	0
Crocothemis erythraea	1	1	1	1	1	0	1	0	0	1	0	1	0	0	0	0	0	1	0	1	1	1	0	0	0	0	0	0
Sympetrum fonscolonbii	1	0	0	0	0	0	0	1	0	0	0	0	0	1	0	1	1	0	0	0	0	0	0	0	0	0	0	0
Orthetrum brunneum	0	1	0	1	0	0	1	0	0	1	0	0	1	0	0	0	1	1	1	1	1	1	0	0	0	0	0	0
Orthetrum cancellatum	0	0	0	0	0	0	0	0	0	0	0	0	0	0	0	0	0	1	0	0	0	0	0	0	0	0	0	0
Orthetrum coerulescens	0	0	0	0	0	0	0	0	0	0	0	0	0	0	0	0	0	0	1	0	0	0	0	0	0	0	0	0
Chalcolestes viridis/parvidens	0	0	0	0	0	0	0	0	0	0	0	0	0	0	0	0	0	0	0	0	0	0	1	0	0	0	0	0
Ischnura elegans	0	0	0	0	0	0	0	0	0	0	0	0	0	0	0	0	0	0	0	0	0	0	1	0	0	0	0	0
Erythromma lindenii	0	0	0	0	0	0	0	0	0	0	0	0	0	0	0	0	0	1	0	0	0	0	0	0	0	0	0	0
Sympetrum sanguineum	1	1	0	0	1	0	0	0	0	1	1	0	0	1	0	1	1	0	0	1	1	1	1	1	1	1	1	1
Sympetrum striolatum	0	0	0	0	0	0	0	0	0	0	1	0	0	0	0	0	0	0	1	0	0	1	0	1	1	1	1	0
Sympetrum meridionale	0	0	0	0	0	0	0	0	0	0	1	0	0	1	0	0	0	0	0	0	0	1	0	1	1	1	1	1

## Sheet: Guild abundance data
Sprawlers species	FSC	FEj	FNo	F35	F32	F14	F04	F34	F33	F11	FBo	FGi	F17	FPu	F16	F30	F27	F31	FGb	FUA	FPz	FFA	FTc	FPi	FTo	FRaT	FHe
Crocothemis erythraea	4	16	10	161	70	0	17	0	1	0	0	25	0	0	0	0	1	0	3	7	1	0	0	0	0	0	0
Sympetrum fonscolonbii	1	0	0	0	0	8	0	0	0	0	0	0	11	0	39	1	0	0	0	0	0	0	0	0	0	0	0
Sympetrum sanguineum	1	0	13	0	71	0	1	0	0	0	42	0	10	0	2	26	0	0	1	3	50	1	72	50	29	13	5
Sympetrum striolatum	0	0	0	0	0	0	0	0	0	0	6	0	0	0	0	0	0	13	0	0	2	0	2	151	4	35	0
Sympetrum meridionale	0	0	0	0	0	0	0	0	0	0	16	0	1	0	0	0	0	0	0	0	17	0	6	17	3	32	2
Burrowers species	FSC	FNo	FEj	F35	F32	F34	F33	F14	F11	F04	FBo	FGi	FFo	F17	FPu	F16	F30	F27	F31	FGb	FUA	FPz	FFA	FTc	FPi	FTo	FRat	FHe
Libellula depressa	3	1	304	215	104	200	24	0	16	20	80	48	28	5	52	0	308	186	1	163	62	19	9	0	0	0	0	0
Orthetrum brunneum	0	1	0	7	0	0	7	0	0	2	0	0	1	0	0	0	50	5	113	2	1	32	0	0	0	0	0	0
Orthetrum coerulescens	0	0	0	0	0	0	0	0	0	0	0	0	0	0	0	0	0	0	2	0	0	0	0	0	0	0	0	0
Orthetrum cancellatum	0	0	0	0	0	0	0	0	0	0	0	0	0	0	0	0	0	3	0	0	0	0	0	0	0	0	0	0

## Sheet: Sites Coordinates
Trough	Latitude	Longitude
FSC	42°12'8.84"N	11°52'50.14"E
FFA	42°11'24.73"N	11°51'51.75"E
FTC	42°10'41.41"N	11°53'1.57"E
F34	42° 9'45.71"N	11°51'33.31"E
F32	42° 9'24.68"N	11°52'0.73"E
F33	42° 9'16.69"N	11°51'47.17"E
FEj	42° 9'6.22"N	11°51'15.71"E
F35	42° 8'30.14"N	11°52'13.64"E
FGb	42° 7'26.10"N	11°53'8.46"E
FPz	42° 7'19.56"N	11°53'20.91"E
FUA	42° 7'8.04"N	11°53'28.00"E
FGi	42° 6'57.49"N	11°55'37.41"E
FFo	42° 6'49.50"N	11°55'52.81"E
F17	42° 6'41.53"N	11°56'7.76"E
FPu	42° 6'33.31"N	11°55'59.28"E
F16	42° 6'14.92"N	11°55'42.46"E
F14	42° 6'14.71"N	11°55'19.51"E
FBo	42° 5'49.03"N	11°55'9.64"E
F11	42° 4'54.13"N	11°54'14.43"E
F04	42° 4'33.41"N	11°53'59.53"E
FNo	42° 6'50.28"N	11°58'37.40"E
FPi	42° 5'51.80"N	11°58'30.23"E
FHe	42° 5'32.06"N	11°59'44.99"E
FRaT	42° 4'40.45"N	12° 0'0.12"E
FTo	42° 3'49.78"N	11°59'17.98"E
F30	42° 2'56.68"N	12° 0'46.57"E
F27	42° 2'55.84"N	12° 1'13.38"E
F31	42° 3'8.38"N	12° 1'41.05"E
FReP	42° 8'53.84"N	11°53'59.63"E
FMr	42° 7'15.20"N	11°53'24.39"E
FVe	42° 7'7.76"N	11°53'10.79"E
FI	42° 6'59.95"N	11°53'11.93"E
FCuv	42° 5'22.20"N	11°54'25.12"E
F12	42° 5'37.33"N	11°58'23.83"E
FFm	42° 6'38.76"N	11°58'58.75"E
FSm	42° 2'21.69"N	11°56'23.46"E
FSt	42° 6'22.86"N	11°58'41.60"E
